# Supplementary material for: ARID1A loss is associated with increased NRF2 signaling in human head and neck squamous cell carcinomas
Source: PLoS One. 2024 Feb 15;19(2):e0297741. doi: 10.1371/journal.pone.0297741 (PMC10868765; doi:10.1371/journal.pone.0297741)
Supplement: S1 Table — (XLSX) [file pone.0297741.s001.xlsx]

## Sheet: Table S1
Name	Size	Reference
Singh	14	Singh et al. Cancer Res. 2008;68(19):7975-84. doi: 10.1158/0008-5472.CAN-08-1401. PubMed PMID: 18829555
Slat	32	Tonelli et al. Antioxidants & Redox Signaling. 2018;29(17):1727-45. doi: 10.1089/ars.2017.7342. PubMed PMID: 28899199
Oncogenic	469	Kim et al. Nat Biotechnol. 2016;34(5):539-46. Epub 20160418. doi: 10.1038/nbt.3527. PubMed PMID: 27088724
Act	28	Cescon et al. Clin Cancer Res. 2015;21(11):2499-505. doi: 10.1158/1078-0432.CCR-14-2206. PubMed PMID: 25739673
HNLU	200	Travis Schrank- unpublished
