# Supplementary material for: ARID1A loss is associated with increased NRF2 signaling in human head and neck squamous cell carcinomas
Source: PLoS One. 2024 Feb 15;19(2):e0297741. doi: 10.1371/journal.pone.0297741 (PMC10868765; doi:10.1371/journal.pone.0297741)
Supplement: S3 Table — (XLSX) [file pone.0297741.s003.xlsx]

## Sheet: Table S3
Tumor	Total Tumors	WT	ARID1A	ARID1B	ARID2	PBRM1	BRD9	BICRA	KEAP1/NRF2/CUL3
BLCA	407	244	78	13	12	12	24	2	120
CESC	295	235	9	5	5	10	21	4	28
CHOL	35	25	6	1	0	5	0	1	2
ESCA	184	168	2	1	1	6	18	0	11
HNSC	522	429	8	9	14	13	32	2	50
LIHC	370	293	20	8	17	8	16	0	29
LUAD	516	347	14	19	16	5	64	0	78
LUSC	501	300	19	19	9	11	60	0	35
OV	579	512	10	11	8	2	73	4	35
SKCM	367	292	13	26	27	11	19	1	6
STAD	441	284	78	13	11	9	22	1	10
UCEC	539	264	144	6	8	9	16	0	21
UCS	56	43	7	1	0	1	1	0	3
