# Supplementary material for: ARID1A loss is associated with increased NRF2 signaling in human head and neck squamous cell carcinomas
Source: PLoS One. 2024 Feb 15;19(2):e0297741. doi: 10.1371/journal.pone.0297741 (PMC10868765; doi:10.1371/journal.pone.0297741)
Supplement: S4 Table — (XLSX) [file pone.0297741.s004.xlsx]

## Sheet: Table S4
Tumor	# ARID1A-NRF2	# ARID1A-SMARCA4	ARID1A-ARID1B
BLCA	8	5	8
CESC	1	1	5
CHOL	0	0	0
ESCA	0	0	0
HNSC	4	1	1
LIHC	2	0	4
LUAD	7	0	3
LUSC	6	2	2
OV	0	0	0
SKCM	2	0	2
STAD	7	8	14
UCEC	32	18	12
UCS	0	0	0
