# Supplementary material for: ARID1A loss is associated with increased NRF2 signaling in human head and neck squamous cell carcinomas
Source: PLoS One. 2024 Feb 15;19(2):e0297741. doi: 10.1371/journal.pone.0297741 (PMC10868765; doi:10.1371/journal.pone.0297741)
Supplement: S5 Table — (XLSX) [file pone.0297741.s005.xlsx]

## Sheet: Table S5
HALLMARK_Signature_Name	HNSC ARID1A	HNSC ARID1B	HNSC ARID2	HNSC PBRM1	LUAD ARID1A	LUAD ARID1B	LUAD ARID2	LUAD PBRM1	LUSC ARID1A	LUSC ARID1B	LUSC ARID2	LUSC PBRM1
HALLMARK_MYC_TARGETS_V2	2.148	NA	NA	1.892	NA	2.003	NA	-2.086	2.245	NA	2.993	NA
HALLMARK_MYC_TARGETS_V1	2.573	-1.742	1.626	1.595	-2.158	1.658	NA	-2.002	2.056	NA	2.844	NA
HALLMARK_G2M_CHECKPOINT	1.952	NA	-1.48	2.263	-1.401	1.573	2.222	-2.755	NA	NA	2.872	NA
HALLMARK_E2F_TARGETS	1.811	-1.923	NA	2.314	-2.173	NA	2.292	-2.576	NA	NA	3.324	NA
HALLMARK_OXIDATIVE_PHOSPHORYLATION	2.202	-1.772	NA	-1.505	-3.053	1.424	NA	1.636	1.51	-1.452	NA	NA
HALLMARK_UNFOLDED_PROTEIN_RESPONSE	1.73	NA	NA	NA	NA	1.59	NA	NA	NA	NA	1.609	NA
HALLMARK_DNA_REPAIR	1.464	-1.585	NA	NA	-1.989	NA	NA	NA	1.706	NA	1.363	NA
HALLMARK_PANCREAS_BETA_CELLS	NA	NA	0	0	NA	NA	NA	NA	NA	NA	NA	2.059
HALLMARK_GLYCOLYSIS	NA	-1.822	NA	NA	NA	NA	NA	NA	NA	NA	NA	NA
HALLMARK_ANGIOGENESIS	NA	NA	NA	NA	NA	NA	NA	-1.677	NA	NA	NA	NA
HALLMARK_WNT_BETA_CATENIN_SIGNALING	NA	NA	NA	NA	NA	NA	NA	-2	NA	NA	NA	NA
HALLMARK_KRAS_SIGNALING_DN	NA	NA	NA	NA	NA	NA	NA	NA	NA	-1.548	NA	NA
HALLMARK_CHOLESTEROL_HOMEOSTASIS	NA	NA	NA	NA	NA	NA	NA	NA	NA	-1.555	-1.444	NA
HALLMARK_MTORC1_SIGNALING	2.069	NA	NA	NA	-1.953	NA	NA	-1.435	-1.547	-1.775	NA	NA
HALLMARK_SPERMATOGENESIS	NA	NA	-1.79	NA	-1.626	NA	NA	NA	NA	NA	1.618	NA
HALLMARK_PI3K_AKT_MTOR_SIGNALING	NA	NA	NA	NA	-1.556	NA	NA	NA	-1.393	NA	NA	-1.32
HALLMARK_PROTEIN_SECRETION	NA	NA	NA	NA	-1.888	NA	NA	NA	-1.479	NA	NA	-1.465
HALLMARK_PEROXISOME	NA	NA	NA	-1.795	NA	NA	NA	NA	NA	NA	NA	-1.457
HALLMARK_BILE_ACID_METABOLISM	NA	NA	-1.756	-1.723	NA	NA	NA	1.426	-1.481	NA	NA	-1.372
HALLMARK_FATTY_ACID_METABOLISM	1.403	NA	-1.753	-1.585	-1.652	NA	NA	1.64	NA	NA	-1.54	NA
HALLMARK_ADIPOGENESIS	1.566	NA	-1.768	-1.582	-1.651	NA	NA	NA	NA	NA	-1.629	-1.264
HALLMARK_INTERFERON_ALPHA_RESPONSE	-1.862	NA	NA	2.331	NA	NA	-1.694	2.021	-2.444	1.673	1.614	-2.071
HALLMARK_INTERFERON_GAMMA_RESPONSE	-1.7	NA	NA	2.744	NA	NA	-1.42	1.745	-3.036	1.537	NA	-2.057
HALLMARK_IL6_JAK_STAT3_SIGNALING	NA	1.883	NA	2.082	NA	NA	NA	NA	-2.655	NA	-1.43	-1.745
HALLMARK_IL2_STAT5_SIGNALING	-1.356	1.374	NA	2.18	NA	NA	NA	NA	-1.899	NA	-1.797	-1.592
HALLMARK_ALLOGRAFT_REJECTION	-2.104	2.174	NA	2.609	NA	NA	-1.449	NA	-2.857	NA	NA	-2.075
HALLMARK_COMPLEMENT	NA	NA	NA	2.166	NA	NA	-1.526	NA	-2.368	NA	-1.806	-1.529
HALLMARK_INFLAMMATORY_RESPONSE	NA	NA	NA	2.616	NA	-1.553	-2.036	NA	-3.059	NA	-1.706	-1.826
HALLMARK_KRAS_SIGNALING_UP	-1.694	NA	NA	2.142	NA	-1.598	-1.675	NA	-2.203	NA	-1.755	-1.334
HALLMARK_MITOTIC_SPINDLE	NA	1.532	NA	1.647	NA	1.552	1.493	-2.109	NA	NA	NA	-1.53
HALLMARK_P53_PATHWAY	1.627	NA	1.759	NA	NA	NA	NA	NA	NA	-1.793	-1.338	-1.406
HALLMARK_HYPOXIA	NA	NA	1.996	NA	NA	NA	NA	-1.603	NA	-1.886	-1.797	-1.401
HALLMARK_NOTCH_SIGNALING	NA	NA	NA	NA	NA	NA	NA	NA	NA	NA	-1.514	-1.456
HALLMARK_APICAL_SURFACE	NA	NA	NA	NA	NA	NA	NA	-1.53	NA	NA	-1.678	-1.675
HALLMARK_TGF_BETA_SIGNALING	NA	NA	NA	NA	1.644	NA	NA	NA	-1.507	NA	-1.865	-1.927
HALLMARK_APOPTOSIS	NA	NA	NA	NA	NA	-1.436	NA	NA	-1.784	NA	-1.697	-1.534
HALLMARK_ESTROGEN_RESPONSE_EARLY	NA	NA	NA	NA	1.386	1.555	NA	NA	-2.065	-1.677	-1.659	-1.379
HALLMARK_MYOGENESIS	NA	NA	NA	NA	1.768	NA	NA	-1.63	-1.563	-1.532	-1.753	NA
HALLMARK_ANDROGEN_RESPONSE	1.432	NA	NA	NA	NA	NA	NA	-1.468	-1.796	-1.462	NA	-1.667
HALLMARK_HEDGEHOG_SIGNALING	NA	NA	NA	NA	NA	NA	NA	-1.908	-1.542	-1.708	NA	NA
HALLMARK_UV_RESPONSE_DN	NA	NA	NA	NA	NA	NA	NA	-1.81	-1.522	-1.461	-1.748	-1.518
HALLMARK_UV_RESPONSE_UP	1.48	NA	NA	NA	NA	NA	NA	NA	-1.686	-1.517	-1.474	NA
HALLMARK_ESTROGEN_RESPONSE_LATE	NA	NA	NA	NA	NA	NA	NA	NA	-1.989	-1.726	-1.45	NA
HALLMARK_XENOBIOTIC_METABOLISM	NA	NA	NA	NA	NA	NA	NA	NA	-1.862	-1.708	-1.858	NA
HALLMARK_REACTIVE_OXYGEN_SPECIES_PATHWAY	1.654	NA	NA	-1.676	NA	NA	NA	NA	-1.624	-2.354	-1.534	NA
HALLMARK_HEME_METABOLISM	NA	NA	NA	-1.378	NA	NA	NA	1.567	-1.798	-1.464	-1.448	-1.268
HALLMARK_TNFA_SIGNALING_VIA_NFKB	1.771	NA	2.266	2.399	1.709	NA	-1.524	NA	-2.468	NA	-2.35	-1.749
HALLMARK_APICAL_JUNCTION	NA	1.394	1.787	1.6	NA	NA	NA	-2.025	-1.548	NA	-1.505	NA
HALLMARK_COAGULATION	NA	NA	NA	NA	NA	-1.845	-1.581	-1.447	-1.606	NA	-2.101	NA
HALLMARK_EPITHELIAL_MESENCHYMAL_TRANSITION	-2.039	NA	NA	1.481	2.308	-2.198	-1.772	-2.9	-2.388	-1.378	-2.023	-1.293
