# Supplementary material for: ARID1A loss is associated with increased NRF2 signaling in human head and neck squamous cell carcinomas
Source: PLoS One. 2024 Feb 15;19(2):e0297741. doi: 10.1371/journal.pone.0297741 (PMC10868765; doi:10.1371/journal.pone.0297741)
Supplement: S6 Table — (XLSX) [file pone.0297741.s006.xlsx]

## Sheet: Table S6
Onco_Signature	HNSC ARID1A	HNSC ARID1B	HNSC ARID2	HNSC PBRM1	LUAD ARID1A	LUAD ARID1B	LUAD ARID2	LUAD PBRM1	LUSC ARID1A	LUSC ARID1B	LUSC ARID2	LUSC PBRM1
MYC_UP.V1_UP	NA	NA	NA	1.479	NA	1.699	NA	NA	1.588	NA	2.555	NA
CSR_EARLY_UP.V1_UP	1.556	NA	1.879	2.084	NA	NA	NA	-2.052	NA	NA	NA	-1.297
RPS14_DN.V1_DN	1.613	NA	NA	1.884	NA	NA	NA	-1.797	NA	NA	1.706	NA
CSR_LATE_UP.V1_UP	1.525	-1.701	NA	2.021	NA	NA	NA	-2.217	NA	NA	1.583	NA
RB_P107_DN.V1_UP	NA	NA	NA	1.806	NA	NA	NA	-2.452	NA	NA	1.44	NA
VEGF_A_UP.V1_DN	NA	NA	NA	1.621	NA	NA	NA	-2.341	NA	NA	1.517	-1.304
PRC2_EED_UP.V1_DN	NA	NA	1.618	NA	NA	NA	1.777	-1.942	NA	NA	NA	NA
E2F1_UP.V1_UP	1.417	NA	NA	NA	NA	1.557	NA	-1.957	NA	NA	1.411	-1.328
TBK1.DF_DN	1.548	NA	NA	NA	NA	NA	NA	-1.46	-1.521	NA	1.507	-1.581
ERBB2_UP.V1_DN	NA	NA	NA	NA	NA	NA	NA	-1.438	NA	NA	1.869	NA
GCNP_SHH_UP_LATE.V1_UP	NA	NA	NA	NA	NA	NA	NA	-1.646	NA	NA	1.677	NA
GCNP_SHH_UP_EARLY.V1_UP	NA	NA	NA	NA	NA	NA	NA	-1.452	NA	NA	1.34	NA
HOXA9_DN.V1_DN	NA	NA	NA	NA	NA	NA	NA	-1.643	NA	-1.455	1.453	NA
KRAS.50_UP.V1_UP	NA	NA	NA	NA	NA	NA	NA	-1.678	NA	NA	NA	NA
AKT_UP_MTOR_DN.V1_DN	NA	NA	NA	NA	NA	NA	NA	-1.683	NA	NA	NA	NA
WNT_UP.V1_UP	NA	NA	NA	NA	NA	NA	NA	-1.589	-1.431	NA	NA	NA
PGF_UP.V1_UP	NA	0	-1.616	NA	0	0	NA	-1.416	NA	0	NA	-1.522
SINGH_KRAS_DEPENDENCY_SIGNATURE	NA	NA	2.115	1.719	NA	NA	NA	NA	-1.81	NA	NA	NA
E2F3_UP.V1_DN	NA	NA	1.798	NA	NA	NA	NA	NA	NA	1.647	NA	NA
CAHOY_NEURONAL	-1.708	NA	1.871	NA	NA	NA	NA	NA	NA	NA	NA	NA
PDGF_UP.V1_UP	NA	NA	1.52	1.493	NA	NA	NA	NA	NA	NA	NA	-1.452
BCAT_BILD_ET_AL_UP	NA	NA	1.815	NA	NA	NA	NA	NA	NA	NA	NA	-1.543
JNK_DN.V1_DN	NA	NA	NA	2.009	NA	NA	NA	NA	NA	NA	NA	NA
NRL_DN.V1_DN	NA	NA	NA	1.522	NA	NA	NA	NA	NA	NA	NA	NA
PRC2_SUZ12_UP.V1_UP	-1.593	NA	NA	1.702	NA	NA	NA	NA	NA	NA	-1.395	NA
IL15_UP.V1_UP	NA	NA	1.499	1.97	NA	NA	NA	-1.748	NA	NA	-1.364	NA
ATF2_UP.V1_UP	NA	NA	NA	1.501	NA	NA	NA	-1.691	NA	NA	NA	NA
PRC2_EZH2_UP.V1_DN	NA	NA	NA	1.472	NA	NA	NA	-1.82	NA	NA	NA	NA
RELA_DN.V1_UP	NA	NA	NA	1.515	NA	NA	NA	-1.459	NA	NA	-1.418	NA
EIF4E_UP	1.721	NA	NA	NA	NA	NA	NA	NA	NA	NA	NA	NA
MTOR_UP.N4.V1_UP	1.644	NA	NA	NA	NA	NA	NA	NA	-1.473	NA	NA	NA
ESC_V6.5_UP_LATE.V1_DN	1.673	NA	NA	NA	NA	NA	NA	NA	NA	-1.481	NA	NA
SIRNA_EIF4GI_UP	1.527	NA	NA	NA	-1.856	NA	NA	NA	NA	NA	NA	NA
KRAS.50_UP.V1_DN	NA	NA	NA	NA	NA	NA	NA	NA	NA	-1.804	NA	NA
RB_DN.V1_DN	NA	NA	NA	NA	NA	NA	NA	NA	NA	-1.562	-1.538	NA
CYCLIN_D1_KE_.V1_DN	NA	NA	NA	NA	NA	NA	NA	NA	NA	-1.513	-1.623	NA
SNF5_DN.V1_DN	NA	NA	NA	NA	NA	NA	NA	NA	NA	-1.73	-1.552	NA
RB_P130_DN.V1_UP	NA	-1.803	NA	1.858	NA	NA	NA	NA	NA	NA	NA	NA
ATF2_S_UP.V1_UP	NA	-1.525	NA	2.044	NA	NA	NA	-1.564	NA	NA	NA	NA
BCAT.100_UP.V1_UP	NA	-1.764	NA	NA	NA	NA	NA	-1.628	NA	NA	NA	NA
E2F3_UP.V1_UP	NA	-1.672	NA	NA	NA	NA	NA	-1.422	NA	-1.564	NA	NA
JAK2_DN.V1_DN	NA	NA	NA	NA	NA	NA	NA	NA	1.473	1.543	NA	NA
BCAT_GDS748_DN	NA	NA	NA	NA	NA	NA	NA	NA	1.672	NA	NA	NA
PDGF_ERK_DN.V1_DN	NA	NA	NA	NA	1.735	NA	NA	NA	NA	NA	NA	NA
RB_DN.V1_UP	NA	NA	NA	NA	NA	NA	1.574	NA	NA	NA	NA	NA
CYCLIN_D1_KE_.V1_UP	NA	NA	1.467	NA	NA	NA	NA	NA	NA	NA	NA	NA
IL21_UP.V1_UP	NA	NA	NA	NA	NA	NA	NA	NA	NA	NA	NA	NA
SRC_UP.V1_DN	NA	NA	NA	NA	NA	NA	NA	NA	NA	NA	NA	NA
YAP1_DN	NA	NA	NA	NA	NA	NA	NA	NA	NA	NA	NA	NA
RB_P107_DN.V1_DN	NA	NA	NA	NA	NA	NA	NA	NA	NA	NA	NA	NA
STK33_DN	NA	NA	NA	NA	NA	NA	NA	NA	NA	NA	NA	NA
NRL_DN.V1_UP	NA	NA	NA	NA	NA	NA	NA	NA	NA	NA	NA	NA
CYCLIN_D1_UP.V1_DN	NA	NA	NA	NA	NA	NA	NA	NA	NA	NA	NA	NA
YAP1_UP	NA	NA	NA	NA	NA	NA	NA	NA	NA	NA	NA	NA
GLI1_UP.V1_UP	NA	NA	NA	NA	NA	NA	NA	NA	NA	NA	NA	NA
CRX_NRL_DN.V1_DN	NA	NA	NA	NA	NA	NA	NA	NA	NA	NA	NA	NA
P53_DN.V2_DN	NA	NA	NA	NA	NA	NA	NA	NA	NA	NA	NA	NA
CRX_NRL_DN.V1_UP	NA	NA	NA	NA	NA	NA	NA	NA	NA	NA	NA	NA
PGF_UP.V1_DN	NA	0	NA	NA	0	0	NA	NA	NA	0	NA	NA
KRAS.DF.V1_DN	NA	NA	NA	NA	NA	NA	NA	NA	NA	NA	NA	NA
TBK1.DN.48HRS_UP	NA	NA	NA	NA	NA	NA	NA	NA	NA	NA	NA	NA
BRCA1_DN.V1_DN	NA	NA	NA	NA	NA	NA	NA	NA	NA	NA	NA	NA
RAPA_EARLY_UP.V1_DN	NA	NA	NA	NA	NA	NA	NA	NA	NA	NA	NA	NA
PTEN_DN.V2_DN	NA	NA	NA	NA	NA	NA	NA	NA	NA	NA	NA	NA
SRC_UP.V1_UP	NA	NA	NA	NA	NA	NA	NA	NA	NA	NA	NA	NA
PKCA_DN.V1_UP	NA	NA	NA	NA	NA	NA	NA	NA	NA	NA	NA	NA
BCAT.100_UP.V1_DN	NA	NA	0	0	NA	NA	NA	NA	NA	NA	NA	NA
JAK2_DN.V1_UP	NA	NA	NA	NA	NA	NA	NA	NA	NA	NA	NA	NA
ESC_J1_UP_LATE.V1_DN	NA	NA	NA	NA	NA	NA	NA	NA	NA	NA	NA	NA
CAMP_UP.V1_UP	NA	NA	NA	NA	NA	NA	NA	NA	NA	NA	NA	NA
KRAS.AMP.LUNG_UP.V1_DN	NA	NA	NA	NA	NA	NA	NA	NA	NA	NA	NA	NA
CSR_EARLY_UP.V1_DN	NA	NA	NA	-1.961	NA	NA	NA	1.726	NA	1.545	NA	NA
CAHOY_OLIGODENDROCUTIC	NA	NA	NA	NA	NA	NA	NA	NA	-1.442	NA	NA	NA
PRC1_BMI_UP.V1_UP	NA	NA	NA	NA	NA	NA	NA	NA	-1.454	NA	NA	NA
STK33_NOMO_DN	NA	NA	NA	NA	NA	NA	NA	NA	-1.515	NA	NA	NA
SIRNA_EIF4GI_DN	NA	NA	NA	NA	NA	NA	NA	NA	-1.52	NA	NA	NA
RELA_DN.V1_DN	NA	NA	NA	NA	NA	NA	NA	NA	-1.547	NA	NA	NA
NOTCH_DN.V1_UP	NA	NA	NA	NA	NA	NA	NA	NA	-1.643	NA	NA	NA
MTOR_UP.V1_UP	NA	NA	NA	NA	NA	NA	NA	NA	-1.702	NA	NA	NA
CTIP_DN.V1_DN	NA	NA	NA	NA	NA	NA	NA	NA	-1.713	NA	NA	NA
ALK_DN.V1_UP	NA	NA	NA	NA	NA	NA	NA	NA	-1.875	NA	NA	NA
AKT_UP.V1_UP	NA	NA	NA	NA	NA	NA	NA	NA	-1.574	NA	NA	-1.421
BMI1_DN.V1_DN	NA	NA	NA	NA	NA	NA	NA	NA	-1.422	-1.771	NA	NA
CAHOY_ASTROCYTIC	NA	NA	NA	NA	NA	NA	NA	NA	-1.614	-1.672	NA	NA
KRAS.LUNG.BREAST_UP.V1_DN	NA	NA	NA	NA	NA	NA	NA	NA	-1.541	-1.526	-1.447	NA
KRAS.600.LUNG.BREAST_UP.V1_DN	NA	NA	NA	NA	NA	NA	NA	NA	-1.551	-1.523	-1.457	NA
STK33_SKM_DN	NA	-1.501	NA	NA	NA	NA	NA	NA	-1.396	-1.473	NA	NA
DCA_UP.V1_DN	-1.554	NA	NA	NA	NA	NA	NA	NA	NA	NA	NA	NA
PDGF_UP.V1_DN	-1.557	NA	NA	NA	NA	NA	NA	NA	NA	NA	NA	NA
ATM_DN.V1_UP	-1.559	NA	NA	NA	NA	NA	NA	NA	-1.48	NA	NA	NA
EGFR_UP.V1_DN	-1.504	NA	-1.527	NA	NA	NA	NA	NA	-1.524	NA	NA	NA
DCA_UP.V1_UP	NA	NA	NA	NA	NA	NA	-1.501	NA	NA	NA	NA	NA
PRC1_BMI_UP.V1_DN	NA	NA	NA	NA	NA	NA	-1.601	NA	NA	NA	NA	NA
BMI1_DN_MEL18_DN.V1_DN	NA	NA	NA	NA	NA	NA	-1.696	NA	NA	NA	-1.496	NA
IL21_UP.V1_DN	NA	NA	NA	NA	NA	NA	-1.767	NA	NA	NA	-1.654	NA
KRAS.300_UP.V1_UP	NA	NA	NA	NA	NA	NA	-1.997	NA	-1.699	NA	NA	NA
CTIP_DN.V1_UP	NA	NA	NA	NA	NA	NA	-1.553	NA	-1.758	NA	-1.413	NA
MEL18_DN.V1_DN	NA	NA	NA	NA	NA	NA	-1.662	NA	-1.721	NA	-1.535	NA
KRAS.AMP.LUNG_UP.V1_UP	NA	NA	NA	NA	NA	NA	NA	NA	NA	NA	-1.433	NA
ESC_J1_UP_EARLY.V1_UP	NA	NA	NA	NA	NA	NA	NA	NA	NA	NA	-1.441	NA
MTOR_UP.V1_DN	NA	NA	NA	NA	NA	NA	NA	NA	NA	NA	-1.478	NA
KRAS.BREAST_UP.V1_DN	NA	NA	NA	NA	NA	NA	NA	NA	NA	NA	-1.508	NA
BCAT_GDS748_UP	NA	NA	NA	NA	NA	NA	NA	NA	NA	NA	-1.861	NA
CYCLIN_D1_UP.V1_UP	NA	NA	NA	NA	NA	NA	NA	-1.557	NA	NA	-1.546	NA
TGFB_UP.V1_DN	-1.496	NA	NA	NA	NA	NA	NA	NA	NA	NA	-1.391	NA
ALK_DN.V1_DN	-1.811	NA	NA	NA	NA	NA	NA	NA	NA	NA	-1.509	NA
IL15_UP.V1_DN	-1.587	NA	NA	NA	NA	NA	NA	NA	-1.401	NA	-1.668	NA
IL2_UP.V1_DN	-1.515	NA	NA	NA	NA	NA	-1.623	NA	NA	NA	-1.514	NA
AKT_UP.V1_DN	-1.63	NA	NA	NA	NA	NA	-1.482	-1.415	NA	NA	-1.585	NA
PDGF_ERK_DN.V1_UP	NA	NA	NA	NA	NA	NA	NA	NA	NA	NA	NA	-1.445
TBK1.DN.48HRS_DN	NA	NA	NA	NA	NA	NA	NA	NA	NA	NA	NA	-1.473
BCAT_BILD_ET_AL_DN	NA	NA	NA	NA	NA	NA	NA	NA	NA	NA	NA	-1.84
GCNP_SHH_UP_LATE.V1_DN	NA	1.467	NA	NA	NA	NA	NA	NA	NA	NA	-1.383	-1.369
ATM_DN.V1_DN	NA	NA	NA	NA	NA	NA	NA	NA	NA	NA	-1.447	-1.303
GCNP_SHH_UP_EARLY.V1_DN	NA	NA	NA	NA	NA	NA	NA	NA	NA	NA	-1.476	-1.384
ESC_J1_UP_EARLY.V1_DN	NA	NA	NA	NA	NA	NA	NA	NA	NA	NA	-1.503	-1.496
ESC_V6.5_UP_EARLY.V1_UP	NA	NA	NA	NA	NA	NA	NA	NA	NA	NA	-1.661	-1.301
MTOR_UP.N4.V1_DN	NA	NA	-1.755	NA	NA	NA	NA	1.644	NA	NA	-1.613	-1.361
EIF4E_DN	NA	1.766	NA	NA	NA	NA	NA	NA	-1.997	NA	NA	-1.705
RB_P130_DN.V1_DN	NA	1.752	NA	NA	NA	NA	-1.671	NA	-1.418	NA	NA	-1.455
LTE2_UP.V1_DN	NA	NA	-1.66	NA	NA	NA	-1.68	NA	-1.739	NA	NA	-1.41
MEK_UP.V1_DN	-1.79	NA	-1.729	NA	NA	NA	-1.472	NA	-1.514	NA	NA	-1.291
PTEN_DN.V1_UP	NA	NA	NA	NA	NA	NA	-1.702	NA	-1.579	-1.47	-1.543	NA
KRAS.300_UP.V1_DN	NA	NA	NA	NA	NA	NA	-1.51	NA	-1.715	-1.981	-1.564	NA
TBK1.DF_UP	NA	NA	NA	NA	NA	NA	-1.578	NA	-1.964	-1.625	-1.344	-1.526
CAMP_UP.V1_DN	NA	NA	NA	NA	NA	NA	NA	NA	-2.018	-1.837	-1.371	-1.439
RAF_UP.V1_DN	NA	NA	NA	NA	NA	NA	NA	-1.443	-1.528	-1.675	-1.374	-1.445
LTE2_UP.V1_UP	NA	NA	-1.511	NA	NA	NA	NA	NA	-1.82	-1.481	-2.049	-1.311
NFE2L2.V2	NA	-1.501	-2.01	NA	NA	NA	NA	NA	-1.975	-2.245	-1.367	NA
KRAS.KIDNEY_UP.V1_UP	-1.73	NA	NA	NA	NA	NA	-1.563	NA	NA	-1.994	-1.748	0
ESC_V6.5_UP_LATE.V1_UP	-1.46	-1.673	NA	NA	NA	NA	-1.664	NA	NA	-1.603	-2.046	-1.474
LEF1_UP.V1_DN	-1.492	-1.604	NA	-1.554	NA	NA	-1.671	1.409	-1.581	NA	-1.603	-1.338
KRAS.LUNG_UP.V1_DN	NA	1.661	1.643	1.631	NA	NA	NA	NA	-2.138	-2.313	-1.458	NA
CRX_DN.V1_DN	NA	NA	NA	1.567	NA	NA	NA	NA	-1.471	-1.531	-1.533	NA
KRAS.PROSTATE_UP.V1_DN	NA	NA	NA	1.722	NA	NA	NA	NA	-1.88	-1.896	-1.708	NA
KRAS.600_UP.V1_DN	NA	NA	NA	1.472	1.514	NA	-1.484	NA	-1.971	-1.947	-1.431	NA
TGFB_UP.V1_UP	NA	NA	2.042	NA	1.929	NA	NA	-1.662	-1.393	-1.908	-2.037	-1.418
P53_DN.V1_UP	NA	NA	NA	NA	1.539	NA	-1.427	-1.751	-1.711	-1.458	-1.6	-1.314
BMI1_DN_MEL18_DN.V1_UP	NA	NA	1.979	2.004	1.856	-1.556	NA	-2.121	-2.252	NA	-1.902	-1.44
BMI1_DN.V1_UP	-1.505	NA	1.521	1.738	1.725	-1.786	NA	-2.112	-2.356	NA	-1.718	-1.37
KRAS.600.LUNG.BREAST_UP.V1_UP	-1.445	NA	1.589	2.069	NA	-1.757	NA	-1.861	-1.838	NA	-1.523	NA
MEL18_DN.V1_UP	NA	NA	1.799	1.943	NA	-1.649	NA	-1.81	-2.118	-1.501	-1.657	NA
KRAS.LUNG.BREAST_UP.V1_UP	NA	NA	NA	2.07	NA	-1.802	NA	-1.684	-1.561	NA	-1.643	NA
KRAS.BREAST_UP.V1_UP	NA	NA	NA	1.741	NA	-1.652	NA	-1.742	-1.852	NA	-1.677	NA
KRAS.LUNG_UP.V1_UP	NA	NA	NA	2.092	NA	NA	NA	NA	-1.649	NA	NA	NA
IL2_UP.V1_UP	NA	NA	NA	2.271	NA	NA	NA	NA	-1.422	NA	NA	-1.425
CORDENONSI_YAP_CONSERVED_SIGNATURE	NA	NA	NA	1.85	NA	NA	NA	NA	-1.8	NA	-1.488	-1.713
JNK_DN.V1_UP	NA	NA	NA	1.545	NA	NA	NA	NA	-1.913	NA	-1.667	-1.297
CRX_DN.V1_UP	NA	NA	NA	1.638	NA	NA	NA	NA	-1.633	NA	-1.393	NA
PTEN_DN.V2_UP	NA	NA	NA	1.758	NA	NA	NA	NA	-1.76	NA	-1.664	NA
VEGF_A_UP.V1_UP	NA	NA	NA	1.468	NA	NA	NA	NA	-1.545	NA	-1.762	NA
PTEN_DN.V1_DN	-1.542	NA	NA	1.766	NA	NA	NA	NA	-1.851	NA	-1.532	NA
KRAS.DF.V1_UP	NA	NA	NA	1.597	NA	NA	NA	-1.648	-1.497	NA	NA	NA
LEF1_UP.V1_UP	NA	NA	NA	2	NA	NA	NA	-1.598	-1.55	NA	-1.467	NA
SNF5_DN.V1_UP	NA	NA	NA	2.105	NA	NA	NA	-1.589	-2.23	NA	NA	-1.312
KRAS.KIDNEY_UP.V1_DN	NA	NA	NA	1.873	NA	NA	-1.542	NA	-1.436	NA	-1.582	NA
P53_DN.V2_UP	NA	NA	NA	1.747	NA	NA	-1.767	NA	-1.64	NA	-1.742	NA
KRAS.600_UP.V1_UP	-1.574	NA	NA	1.988	NA	NA	-1.826	-1.469	-1.713	NA	-1.435	NA
CAHOY_ASTROGLIAL	NA	NA	NA	1.825	1.646	NA	NA	NA	-2.068	NA	-1.725	NA
MEK_UP.V1_UP	NA	NA	NA	1.41	1.589	NA	NA	NA	-1.821	NA	-2.003	-1.393
PKCA_DN.V1_DN	NA	NA	NA	NA	1.63	NA	NA	NA	-1.462	NA	-1.704	NA
AKT_UP_MTOR_DN.V1_UP	NA	NA	NA	NA	1.54	NA	NA	NA	-1.454	NA	-1.551	-1.413
E2F1_UP.V1_DN	NA	NA	NA	NA	1.664	NA	NA	NA	-1.859	NA	-1.549	-1.53
MYC_UP.V1_DN	NA	NA	1.513	NA	NA	NA	NA	NA	-1.486	NA	-1.577	-1.387
PRC2_SUZ12_UP.V1_DN	NA	NA	NA	NA	NA	NA	NA	NA	-1.401	NA	-1.372	NA
PRC2_EED_UP.V1_UP	NA	NA	NA	NA	NA	NA	NA	NA	-1.382	NA	-1.44	NA
KRAS.PROSTATE_UP.V1_UP	NA	NA	NA	NA	NA	NA	NA	NA	-1.577	NA	-1.435	NA
BRCA1_DN.V1_UP	NA	NA	NA	NA	NA	NA	NA	NA	-1.616	NA	-1.525	NA
NOTCH_DN.V1_DN	NA	NA	NA	NA	NA	NA	NA	NA	-1.648	NA	-1.798	NA
WNT_UP.V1_DN	NA	NA	NA	NA	NA	NA	NA	NA	-1.943	NA	-1.514	NA
RAPA_EARLY_UP.V1_UP	NA	NA	NA	NA	NA	NA	NA	NA	-1.495	NA	-1.511	-1.327
CSR_LATE_UP.V1_DN	NA	NA	NA	NA	NA	NA	NA	NA	-1.746	NA	-1.636	-1.429
RAF_UP.V1_UP	NA	NA	NA	NA	NA	NA	NA	NA	-1.865	NA	-1.659	-1.441
ERBB2_UP.V1_UP	NA	NA	NA	NA	NA	NA	NA	NA	-1.558	NA	-2.054	-1.345
ATF2_S_UP.V1_DN	-1.624	NA	NA	NA	NA	NA	NA	NA	-1.771	NA	-1.963	-1.354
ESC_V6.5_UP_EARLY.V1_DN	NA	NA	NA	NA	NA	NA	NA	-1.799	-1.951	NA	-1.702	NA
ATF2_UP.V1_DN	-1.475	NA	-1.709	NA	NA	NA	NA	-1.555	-1.978	NA	-2.09	-1.344
PRC2_EZH2_UP.V1_UP	NA	NA	1.531	NA	NA	-1.732	-1.597	NA	-1.877	NA	-1.669	NA
EGFR_UP.V1_UP	NA	NA	1.664	NA	NA	NA	-1.663	-1.412	-1.97	NA	-1.96	-1.783
STK33_NOMO_UP	NA	1.377	NA	NA	NA	NA	-2.057	NA	-2.206	NA	-1.933	-1.629
P53_DN.V1_DN	NA	NA	NA	NA	NA	NA	-1.727	NA	-2.018	NA	-1.868	-1.289
ESC_J1_UP_LATE.V1_UP	NA	NA	NA	NA	NA	NA	-2.073	NA	-1.971	NA	-1.924	-1.52
STK33_UP	NA	1.455	NA	NA	NA	-1.517	-2.286	NA	-2.158	NA	-2.039	-1.54
HOXA9_DN.V1_UP	-1.544	1.926	NA	1.463	NA	NA	-1.8	NA	-2.366	NA	-1.772	-1.528
STK33_SKM_UP	-1.398	1.595	NA	1.742	NA	-1.495	-2.07	NA	-2.146	NA	-1.986	-1.654
RPS14_DN.V1_UP	-1.65	NA	NA	2.111	NA	-1.98	-2.174	NA	-2.945	NA	-2.06	-1.641
